# Supplementary material for: Differential Outcomes of Infection by Wild-Type SARS-CoV-2 and the B.1.617.2 and B.1.1.529 Variants of Concern in K18-hACE2 Transgenic Mice
Source: Viruses. 2023 Dec 29;16(1):60. doi: 10.3390/v16010060 (PMC10820160; doi:10.3390/v16010060)
Supplement: Supplementary file 1 [file viruses-16-00060-s001.zip]

Archive with 1 entries (1 files):
- viruses-2784592-SI.pdf
